# Supplementary material for: Utilizing an Educational Intervention to Enhance Influenza Vaccine Literacy and Acceptance Among Minoritized Adults in Southern Californian Vulnerable Communities in the Post-COVID-19 Era
Source: Infect Dis Rep. 2025 Feb 26;17(2):18. doi: 10.3390/idr17020018 (PMC11932246; doi:10.3390/idr17020018)
Supplement: Supplementary file 1 [file idr-17-00018-s001.zip]

Archive with 3 entries (3 files):
- Supplemental Document 1.pdf
- Supplemental document 2.pdf
- Table S1.pdf
